# Supplementary material for: Monocyte-Derived Chicken Macrophages Exposed to Eimeria tenella Sporozoites Display Reduced Susceptibility to Invasion by Toxoplasma gondii Tachyzoite
Source: Microorganisms. 2023 Aug 3;11(8):1999. doi: 10.3390/microorganisms11081999 (PMC10460027; doi:10.3390/microorganisms11081999)
Supplement: Supplementary file 1 [file microorganisms-11-01999-s001.zip]

Archive with 2 entries (2 files):
- microorganisms-2497733-supplementary.pdf
- video 1(Supplemental file).mp4
